# Supplementary material for: Differences in resource use lead to coexistence of seed-transmitted microbial populations
Source: Sci Rep. 2019 Apr 30;9:6648. doi: 10.1038/s41598-019-42865-9 (PMC6491768; doi:10.1038/s41598-019-42865-9)
Supplement: Supplementary file 2 — Additional file 10 [file 41598_2019_42865_MOESM2_ESM.xlsx]

## Sheet: Xanthomonadales_CDSs
Locus Tag	Best hit	OG	FC	gene	GO	map	Annotation
XCC2P_00809	190485.XCC3312	COG3808	C	-	GO:0005575,GO:0005622,GO:0005623,GO:0005737,GO:0005886,GO:0016020,GO:0020022,GO:0031090,GO:0033102,GO:0043226,GO:0043227,GO:0043229,GO:0043231,GO:0044422,GO:0044424,GO:0044444,GO:0044464,GO:0071944	map00190	V-type H(+)-translocating pyrophosphatase
XCC2P_04074	190485.XCC3969	COG4555	CP	-	-	map02010,map02020	Daunorubicin resistance ABC transporter, ATP-binding protein
XCC2P_01837	190485.XCC2245	COG0548	E	-	GO:0003674,GO:0003824,GO:0003991,GO:0005575,GO:0005622,GO:0005623,GO:0005737,GO:0006082,GO:0006520,GO:0006525,GO:0006526,GO:0006793,GO:0006796,GO:0006807,GO:0006950,GO:0006974,GO:0008150,GO:0008152,GO:0008652,GO:0009058,GO:0009064,GO:0009084,GO:0009987,GO:0016053,GO:0016301,GO:0016310,GO:0016740,GO:0016772,GO:0016774,GO:0019752,GO:0033554,GO:0043436,GO:0044237,GO:0044238,GO:0044249,GO:0044281,GO:…	map00330,map01100,map01110,map01210,map01230	Acetylglutamate kinase
XCC2P_00606	190485.XCC3506	COG1505	E	-	GO:0005575,GO:0005623,GO:0005886,GO:0016020,GO:0044464,GO:0071944	-	Prolyl endopeptidase
XCC2P_01803	190485.XCC2279	COG4290	F	rnaSA3	GO:0005575,GO:0005622,GO:0005623,GO:0005737,GO:0044424,GO:0044464	-	Guanyl-specific ribonuclease Sa3
XCC2P_00935	190485.XCC3185	COG3588	G	fda	-	map00010,map00030,map00051,map00680,map00710,map01100,map01110,map01120,map01230	Fructose-bisphosphate aldolase class 1
XCC2P_01611	190485.XCC2468	0XNZD	G	susB	GO:0003674,GO:0003824,GO:0004553,GO:0004558,GO:0005975,GO:0008150,GO:0008152,GO:0015926,GO:0016787,GO:0016798,GO:0044238,GO:0071704	map00052,map00500,map01100	Glucan 1,4-alpha-glucosidase SusB
XCC2P_00959	314565.XC_1002	0XNZD	G	-	-	map00052,map00500,map01100	Alpha-galactosidase
XCC2P_00077	190485.XCC0122	0ZZUN	G	-	-	-	Pectate lyase
XCC2P_00777	314565.XC_0822	COG3537	G	-	-	-	Alpha-1,2-mannosidase
XCC2P_01179	314565.XC_1215	COG3537	G	-	-	-	Alpha-1,2-mannosidase
XCC2P_03164	314565.XC_3168	COG3537	G	-	-	-	Alpha-1,2-mannosidase
XCC2P_04212	190485.XCC4102	COG3661	G	-	-	-	Extracellular xylan exo-alpha-(1->2)-glucuronosidase
XCC2P_04336	190485.XCC4221	COG3537	G	-	-	-	Alpha-1,2-mannosidase
XCC2P_02671	190485.XCC1555	11GH8	H	-	GO:0000334,GO:0003674,GO:0003824,GO:0005575,GO:0005622,GO:0005623,GO:0005737,GO:0006725,GO:0008150,GO:0008152,GO:0009056,GO:0009987,GO:0016491,GO:0016701,GO:0016702,GO:0019439,GO:0044237,GO:0044248,GO:0044424,GO:0044464,GO:0044710,GO:0051213,GO:0055114	map00380,map01100	3-hydroxyanthranilate 3,4-dioxygenase
XCC2P_00722	190485.XCC3396	COG3572	H	-	GO:0003674,GO:0003824,GO:0004357,GO:0005575,GO:0005623,GO:0005886,GO:0008150,GO:0008152,GO:0016020,GO:0016874,GO:0016879,GO:0016881,GO:0044464,GO:0071944	map00480,map01100	Glutamate--cysteine ligase
XCC2P_03284	190485.XCC0958	11S3F	I	pgpB	-	map00564,map01100	Phosphatidylglycerophosphatase B
XCC2P_02879	190485.XCC1353	COG4553	I	-	-	map00650	Polyhydroxyalkanoate depolymerase, intracellular
XCC2P_04402	190485.XCC0045	1218A	K	-	-	map00312	Copper transport repressor, CopY/TcrY family
XCC2P_02794	190485.XCC1437	11KG1	K	-	-	map05111	Putative choline sulfate-utilization transcription factor
XCC2P_02974	314565.XC_2982	COG3800	K	ramB	GO:0001666,GO:0006950,GO:0008150,GO:0009607,GO:0009628,GO:0036293,GO:0044403,GO:0044419,GO:0050896,GO:0051701,GO:0051704,GO:0051707,GO:0052173,GO:0052200,GO:0052564,GO:0052572,GO:0070482,GO:0075136	-	HTH-type transcriptional regulator RamB
XCC2P_00206	190485.XCC0247	11TGV	K	-	-	-	Mycofactocin system transcriptional regulator
XCC2P_00804	391008.Smal_3322	0ZWSZ	K	cdhR	-	-	HTH-type transcriptional regulator CdhR
XCC2P_01436	190485.XCC2643	11UYB	K	-	-	-	RNA polymerase sigma factor, sigma-70 family
XCC2P_00913	190485.XCC3205	COG4219	KT	-	-	-	Peptidase m56
XCC2P_00002	190485.XCC0053	COG3359	L	-	-	-	RNase_H superfamily protein
XCC2P_00003	316273.XCV0055	COG1205	L	-	-	-	Helicase/secretion neighborhood putative DEAH-box helicase
XCC2P_04410	190485.XCC0053	COG3359	L	-	-	-	RNase_H superfamily protein
XCC2P_04411	316273.XCV0055	COG1205	L	-	-	-	Helicase/secretion neighborhood putative DEAH-box helicase
XCC2P_00516	190485.XCC3604	COG3660	M	-	-	-	Nucleoside-diphosphate-sugar epimerase
XCC2P_00725	316273.XCV0785	11IBS	M	-	-	-	Glycosyl transferases group 1
XCC2P_03313	190485.XCC0930	0Y7NF	M	-	-	-	Cell wall hydrolase
XCC2P_03551	743721.Psesu_0115	0Y1YC	M	-	-	-	Sulfation-dependent quorum factor, Ax21 family
XCC2P_01676	314565.XC_1709	0XX0N	N	-	-	map02040	Flagellar basal body rod protein
XCC2P_02252	314565.XC_2269	0XUNH	N	-	-	map02040	Flagellar biosynthetic protein FliO
XCC2P_00033	190485.XCC0081	COG5622	N	-	-	-	Protein required for attachment to host cells
XCC2P_01588	190485.XCC2493	COG4966	NU	-	-	-	Type IV Pilus-assembly protein W
XCC2P_01048	190485.XCC3073	0YJ3R	O	-	-	map00480,map00980,map00982,map05204	Glutathione S-transferase
XCC2P_01220	314565.XC_1256	0XWEC	O	-	-	-	Glutaredoxin 2
XCC2P_01970	190485.XCC2116	0XTIR	O	-	-	-	NHL repeat protein
XCC2P_03904	190485.XCC3823	11F89	O	-	-	-	K01829 protein disulfide-isomerase EC 5.3.4.1
XCC2P_00494	314565.XC_0543	0XRMI	P	-	GO:0005575,GO:0005623,GO:0009279,GO:0016020,GO:0019867,GO:0030312,GO:0030313,GO:0031975,GO:0044462,GO:0044464,GO:0071944	-	TonB-dependent hemoglobin/transferrin/lactoferrin receptor family protein
XCC2P_00709	190485.XCC3408	0XSMH	P	-	GO:0005575,GO:0005623,GO:0009279,GO:0016020,GO:0019867,GO:0030312,GO:0030313,GO:0031975,GO:0044462,GO:0044464,GO:0071944	-	TonB dependent receptor
XCC2P_00767	190485.XCC3353	COG3746	P	oprO	GO:0005575,GO:0005623,GO:0009279,GO:0016020,GO:0019867,GO:0030312,GO:0030313,GO:0031975,GO:0044462,GO:0044464,GO:0071944	-	Phosphate-Selective Porin O and P
XCC2P_00847	316273.XCV3534	0YTNS	P	-	GO:0005575,GO:0005623,GO:0009279,GO:0016020,GO:0019867,GO:0030312,GO:0030313,GO:0031975,GO:0044462,GO:0044464,GO:0071944	-	TonB dependent receptor
XCC2P_00848	190486.XAC3418	0YTNS	P	-	GO:0005575,GO:0005623,GO:0009279,GO:0016020,GO:0019867,GO:0030312,GO:0030313,GO:0031975,GO:0044462,GO:0044464,GO:0071944	-	TonB dependent receptor
XCC2P_01128	190650.CC_0446	0XSMH	P	-	GO:0005575,GO:0005623,GO:0009279,GO:0016020,GO:0019867,GO:0030312,GO:0030313,GO:0031975,GO:0044462,GO:0044464,GO:0071944	-	TonB dependent receptor
XCC2P_01186	190485.XCC2887	0XSMH	P	-	GO:0005575,GO:0005623,GO:0009279,GO:0016020,GO:0019867,GO:0030312,GO:0030313,GO:0031975,GO:0044462,GO:0044464,GO:0071944	-	TonB dependent receptor
XCC2P_01245	190485.XCC2828	0XT2U	P	-	GO:0005575,GO:0005623,GO:0009279,GO:0016020,GO:0019867,GO:0030312,GO:0030313,GO:0031975,GO:0044462,GO:0044464,GO:0071944	-	TonB dependent receptor
XCC2P_01492	314565.XC_1529	COG3746	P	oprP_2	GO:0005575,GO:0005623,GO:0009279,GO:0016020,GO:0019867,GO:0030312,GO:0030313,GO:0031975,GO:0044462,GO:0044464,GO:0071944	-	Phosphate-Selective Porin O and P
XCC2P_01507	190485.XCC2573	0YTNS	P	-	GO:0005575,GO:0005623,GO:0009279,GO:0016020,GO:0019867,GO:0030312,GO:0030313,GO:0031975,GO:0044462,GO:0044464,GO:0071944	-	TonB dependent receptor
XCC2P_01610	190485.XCC2469	0XS2F	P	-	GO:0005575,GO:0005623,GO:0009279,GO:0016020,GO:0019867,GO:0030312,GO:0030313,GO:0031975,GO:0044462,GO:0044464,GO:0071944	-	TonB dependent receptor
XCC2P_02120	190485.XCC2046	11XKX	P	-	GO:0005575,GO:0005623,GO:0009279,GO:0016020,GO:0019867,GO:0030312,GO:0030313,GO:0031975,GO:0044462,GO:0044464,GO:0071944	-	TonB-dependent siderophore receptor
XCC2P_02279	314565.XC_2296	107XQ	P	-	GO:0005575,GO:0005623,GO:0009279,GO:0016020,GO:0019867,GO:0030312,GO:0030313,GO:0031975,GO:0044462,GO:0044464,GO:0071944	-	TonB dependent receptor
XCC2P_02698	190485.XCC1529	COG3746	P	oprP_3	GO:0005575,GO:0005623,GO:0009279,GO:0016020,GO:0019867,GO:0030312,GO:0030313,GO:0031975,GO:0044462,GO:0044464,GO:0071944	-	Phosphate-Selective Porin O and P
XCC2P_03713	314565.XC_3706	0XSMH	P	-	GO:0005575,GO:0005623,GO:0009279,GO:0016020,GO:0019867,GO:0030312,GO:0030313,GO:0031975,GO:0044462,GO:0044464,GO:0071944	-	TonB dependent receptor
XCC2P_04068	314565.XC_4053	0XT2U	P	-	GO:0005575,GO:0005623,GO:0009279,GO:0016020,GO:0019867,GO:0030312,GO:0030313,GO:0031975,GO:0044462,GO:0044464,GO:0071944	-	TonB dependent receptor
XCC2P_04337	316273.XCV0573	0XRMI	P	-	GO:0005575,GO:0005623,GO:0009279,GO:0016020,GO:0019867,GO:0030312,GO:0030313,GO:0031975,GO:0044462,GO:0044464,GO:0071944	-	TonB-dependent hemoglobin/transferrin/lactoferrin receptor family protein
XCC2P_04353	190485.XCC4237	0YTNS	P	-	GO:0005575,GO:0005623,GO:0009279,GO:0016020,GO:0019867,GO:0030312,GO:0030313,GO:0031975,GO:0044462,GO:0044464,GO:0071944	-	TonB dependent receptor
XCC2P_00774	190485.XCC3347	COG3746	P	oprP_1	-	-	Phosphate-Selective Porin O and P
XCC2P_01730	190485.XCC2351	COG2703	P	-	-	-	Hemerythrin-like metal-binding domain protein
XCC2P_03952	190485.XCC3851	1229J	P	-	-	-	Mitomycin resistance protein
XCC2P_03076	316273.XCV1311	COG3975	S	-	-	map00310,map00780,map01100	M61 glycyl aminopeptidase
XCC2P_01697	190485.XCC2384	0ZTFH	S	phyC	-	map00562	3-phytase
XCC2P_00754	190485.XCC3365	11NS3	S	-	-	map01040	GDSL-like Lipase/Acylhydrolase family protein
XCC2P_02207	190485.XCC1962	11PIT	S	mcp4	GO:0003674,GO:0004871,GO:0004872,GO:0006935,GO:0007154,GO:0007165,GO:0008150,GO:0009605,GO:0009987,GO:0023052,GO:0040011,GO:0042221,GO:0042330,GO:0044699,GO:0044700,GO:0044763,GO:0050789,GO:0050794,GO:0050896,GO:0051716,GO:0060089,GO:0065007	map02020,map02030	Methyl-accepting chemotaxis protein 4
XCC2P_00921	190485.XCC3198	11UE2	S	-	-	map04210	S1/P1 Nuclease
XCC2P_03126	190485.XCC1116	0XPJ3	S	-	-	map04614,map05142,map05410	Angiotensin I converting enzyme peptidyl-dipeptidase A
XCC2P_02730	190485.XCC1498	120F3	S	-	GO:0003674,GO:0003824,GO:0005215,GO:0006139,GO:0006152,GO:0006163,GO:0006195,GO:0006200,GO:0006725,GO:0006753,GO:0006793,GO:0006796,GO:0006807,GO:0006810,GO:0008150,GO:0008152,GO:0009056,GO:0009116,GO:0009117,GO:0009119,GO:0009123,GO:0009125,GO:0009126,GO:0009128,GO:0009141,GO:0009143,GO:0009144,GO:0009146,GO:0009150,GO:0009154,GO:0009158,GO:0009161,GO:0009164,GO:0009166,GO:0009167,GO:0009169,GO:…	-	(ABC) transporter
XCC2P_00126	190485.XCC0168	COG4301	S	-	GO:0003674,GO:0003824,GO:0005575,GO:0005623,GO:0005886,GO:0006082,GO:0006464,GO:0006479,GO:0006520,GO:0006547,GO:0006548,GO:0006575,GO:0006577,GO:0006578,GO:0006725,GO:0006807,GO:0008150,GO:0008152,GO:0008168,GO:0008213,GO:0008276,GO:0008652,GO:0009056,GO:0009058,GO:0009063,GO:0009987,GO:0016020,GO:0016053,GO:0016054,GO:0016740,GO:0016741,GO:0018130,GO:0019438,GO:0019439,GO:0019538,GO:0019752,GO:…	-	Dimethylhistidine N-methyltransferase
XCC2P_01248	190485.XCC2825	0XSYF	S	-	GO:0003674,GO:0003824,GO:0006082,GO:0006520,GO:0006568,GO:0006569,GO:0006576,GO:0006586,GO:0006725,GO:0006807,GO:0008150,GO:0008152,GO:0009056,GO:0009063,GO:0009072,GO:0009074,GO:0009308,GO:0009310,GO:0009987,GO:0016054,GO:0016787,GO:0016824,GO:0019120,GO:0019439,GO:0019752,GO:0034641,GO:0042402,GO:0042430,GO:0042436,GO:0043436,GO:0044106,GO:0044237,GO:0044238,GO:0044248,GO:0044270,GO:0044281,GO:…	-	Geranylgeranyl reductase family protein
XCC2P_04071	190485.XCC3966	0XSYF	S	rebH_1	GO:0003674,GO:0003824,GO:0006082,GO:0006520,GO:0006568,GO:0006569,GO:0006576,GO:0006586,GO:0006725,GO:0006807,GO:0008150,GO:0008152,GO:0009056,GO:0009063,GO:0009072,GO:0009074,GO:0009308,GO:0009310,GO:0009987,GO:0016054,GO:0016787,GO:0016824,GO:0019120,GO:0019439,GO:0019752,GO:0034641,GO:0042402,GO:0042430,GO:0042436,GO:0043436,GO:0044106,GO:0044237,GO:0044238,GO:0044248,GO:0044270,GO:0044281,GO:…	-	Flavin-dependent tryptophan halogenase RebH
XCC2P_01354	190485.XCC2723	COG5505	S	-	GO:0005575,GO:0005623,GO:0005886,GO:0016020,GO:0044464,GO:0071944	-	Protein of unknown function (DUF819)
XCC2P_02124	190485.XCC2043	0XNNM	S	-	GO:0005575,GO:0005623,GO:0005886,GO:0016020,GO:0044464,GO:0071944	-	Zinc finger domain
XCC2P_01585	190485.XCC2497	0XNX2	S	-	GO:0005575,GO:0005623,GO:0009279,GO:0016020,GO:0019867,GO:0030312,GO:0030313,GO:0031975,GO:0044462,GO:0044464,GO:0071944	-	TonB-dependent receptor plug
XCC2P_02525	316273.XCV1742	COG3932	S	-	GO:0008150,GO:0009877,GO:0044403,GO:0044419,GO:0051704	-	Exopolysaccharide synthesis, ExoD
XCC2P_00037	190485.XCC0085	11HZ0	S	-	-	-	EcsC protein family protein
XCC2P_00038	190485.XCC0086	11J4H	S	-	-	-	hypothetical protein
XCC2P_00039	314565.XC_0088	0YNAX	S	-	-	-	hypothetical protein
XCC2P_00040	190485.XCC0088	0XRUQ	S	-	-	-	hypothetical protein
XCC2P_00041	190485.XCC0089	0YHT5	S	-	-	-	hypothetical protein
XCC2P_00044	190485.XCC0092	0XQ8J	S	-	-	-	hypothetical protein
XCC2P_00078	190485.XCC0123	11FCV	S	-	-	-	Concanavalin A-like lectin/glucanases superfamily protein
XCC2P_00113	190485.XCC0155	1289Z	S	-	-	-	hypothetical protein
XCC2P_00152	190485.XCC0193	0ZC75	S	-	-	-	hypothetical protein
XCC2P_00160	314565.XC_0211	0Y30A	S	-	-	-	hypothetical protein
XCC2P_00170	190485.XCC0211	0XZCS	S	-	-	-	hypothetical protein
XCC2P_00180	190485.XCC0221	COG3818	S	-	-	-	Acetyltransferase, GNAT Family
XCC2P_00215	316273.XCV0283	0XWNQ	S	-	-	-	EamA-like transporter family protein
XCC2P_00218	316273.XCV0286	0XTEE	S	-	-	-	integral membrane protein
XCC2P_00288	190485.XCC0326	125Y7	S	-	-	-	hypothetical protein
XCC2P_00389	190485.XCC0428	0XYXB	S	-	-	-	SH3 domain-containing protein
XCC2P_00399	190485.XCC0440	0Z9P0	S	-	-	-	hypothetical protein
XCC2P_00400	190485.XCC0439	0XYYD	S	-	-	-	hypothetical protein
XCC2P_00447	190485.XCC0485	11JYI	S	-	-	-	hypothetical protein
XCC2P_00448	190485.XCC0486	128IV	S	-	-	-	hypothetical protein
XCC2P_00454	190485.XCC0492	0ZIEK	S	-	-	-	Pfam:CD225
XCC2P_00495	190485.XCC0532	0XRIH	S	-	-	-	HipA domain protein
XCC2P_00501	190485.XCC3589	0Y079	S	-	-	-	hypothetical protein
XCC2P_00502	190485.XCC3590	0Y079	S	-	-	-	hypothetical protein
XCC2P_00572	190485.XCC3539	COG2521	S	speE	-	-	Polyamine aminopropyltransferase
XCC2P_00662	190485.XCC3455	COG3528	S	-	-	-	hypothetical protein
XCC2P_00686	314565.XC_0732	COG1565	S	-	-	-	Putative S-adenosyl-L-methionine-dependent methyltransferase
XCC2P_00687	314565.XC_0734	0XV9Q	S	-	-	-	hypothetical protein
XCC2P_00708	190485.XCC3409	11XDZ	S	-	-	-	putative carboxyl-terminal-processing protease, deltaproteobacterial
XCC2P_00778	190485.XCC3341	COG4391	S	-	-	-	Zinc-finger domain protein
XCC2P_00808	190485.XCC3313	11UQN	S	-	-	-	hypothetical protein
XCC2P_00852	190485.XCC3266	COG1430	S	-	-	-	exported protein
XCC2P_00864	190485.XCC3255	113VA	S	-	-	-	Protein of unknown function (DUF1631)
XCC2P_00885	190485.XCC3234	11M69	S	-	-	-	hypothetical protein
XCC2P_01046	190485.XCC3075	11I83	S	lprI	-	-	Protein of unknown function (DUF1311)
XCC2P_01047	190485.XCC3074	11W3Z	S	-	-	-	Protein of unknown function (DUF3014)
XCC2P_01089	314565.XC_1126	11KIQ	S	-	-	-	hypothetical protein
XCC2P_01090	1045855.DSC_04820	0Z759	S	-	-	-	Protein of unknown function (DUF3011)
XCC2P_01092	190485.XCC3029	11UAW	S	-	-	-	Ribosomal-protein-alanine acetyltransferase
XCC2P_01246	190485.XCC2827	11KEF	S	-	-	-	SapC family
XCC2P_01247	314565.XC_1286	0ZVPK	S	-	-	-	Cupin-like domain protein
XCC2P_01264	190485.XCC2811	COG4099	S	-	-	-	Phospholipase Carboxylesterase
XCC2P_01285	190485.XCC2790	128ID	S	-	-	-	hypothetical protein
XCC2P_01298	190485.XCC2777	0YT33	S	-	-	-	ABC transporter, periplasmic protein
XCC2P_01299	190485.XCC2776	COG3656	S	-	-	-	Periplasmic Protein
XCC2P_01300	190485.XCC2775	COG3295	S	-	-	-	PepSY-associated TM helix
XCC2P_01311	316273.XCV3077	COG2940	S	-	-	-	Histone-lysine N-methyltransferase
XCC2P_01317	190485.XCC2758	11UQD	S	-	-	-	DNA-binding protein
XCC2P_01336	190485.XCC2739	0ZQ81	S	-	-	-	hypothetical protein
XCC2P_01423	522373.Smlt1447	11X7N	S	-	-	-	MerC-like membrane protein
XCC2P_01429	190485.XCC2651	COG3904	S	-	-	-	Periplasmic protein-like protein
XCC2P_01431	190485.XCC2649	0ZQSZ	S	-	-	-	hypothetical protein
XCC2P_01486	190485.XCC2594	12B7Z	S	-	-	-	hypothetical protein
XCC2P_01540	190485.XCC2542	0ZPSQ	S	-	-	-	hypothetical protein
XCC2P_01576	190485.XCC2506	COG4322	S	-	-	-	Uncharacterized protein conserved in bacteria (DUF2272)
XCC2P_01612	190485.XCC2467	11HN2	S	-	-	-	Amylo-alpha-1,6-glucosidase
XCC2P_01638	190485.XCC2441	0YWGU	S	-	-	-	TraB family protein
XCC2P_01655	190485.XCC2423	11PD0	S	-	-	-	meth_Rta_06860: methyltransferase
XCC2P_01658	190485.XCC2420	0Z474	S	-	-	-	hypothetical protein
XCC2P_01723	190485.XCC2358	11HR3	S	-	-	-	hypothetical protein
XCC2P_01747	190485.XCC2334	0ZQP3	S	-	-	-	hypothetical protein
XCC2P_01749	190485.XCC2332	0YVBZ	S	-	-	-	hypothetical protein
XCC2P_01763	314565.XC_1798	0XUPM	S	-	-	-	Protein of unknown function (DUF3301)
XCC2P_01787	190485.XCC2295	COG5394	S	-	-	-	Polyhydroxyalkanoate synthesis repressor PhaR
XCC2P_01842	391008.Smal_2722	1223X	S	-	-	-	hypothetical protein
XCC2P_01868	190485.XCC2215	0YWI2	S	-	-	-	hypothetical protein
XCC2P_01875	190485.XCC2208	111CW	S	-	-	-	TonB-dependent outer membrane receptor
XCC2P_01876	190485.XCC2207	COG5368	S	-	-	-	Pfam:DUF2329
XCC2P_01880	190485.XCC2203	102NU	S	-	-	-	Oligosaccharide amylase
XCC2P_01882	190485.XCC2201	COG1916	S	-	-	-	TraB family protein
XCC2P_01909	190485.XCC2176	0XVGN	S	mhqP	-	-	Putative oxidoreductase MhqP
XCC2P_01929	190485.XCC2156	0ZVDK	S	-	-	-	Putative aminophosphonate oxidoreductase
XCC2P_01952	190485.XCC2134	125HM	S	-	-	-	hypothetical protein
XCC2P_02072	190485.XCC2087	125PU	S	-	-	-	hypothetical protein
XCC2P_02123	190485.XCC2044	COG4260	S	-	-	-	SPFH domain-Band 7 family protein
XCC2P_02125	522373.Smlt2630	0ZF7N	S	-	-	-	hypothetical protein
XCC2P_02147	190485.XCC2022	0XR5N	S	-	-	-	Succinylglutamate desuccinylase / Aspartoacylase family protein
XCC2P_02170	190485.XCC1999	123S4	S	-	-	-	hypothetical protein
XCC2P_02232	314565.XC_2249	12BW2	S	-	-	-	Atypical PilZ domain, cyclic di-GMP receptor
XCC2P_02301	316273.XCV1934	0XV3T	S	-	-	-	hypothetical protein
XCC2P_02310	190485.XCC1861	0YS1P	S	-	-	-	Transcriptional regulator, AbrB family
XCC2P_02321	743721.Psesu_1761	0XPR6	S	-	-	-	Acyltransferase family protein
XCC2P_02322	743721.Psesu_1761	0XPR6	S	-	-	-	Acyltransferase family protein
XCC2P_02323	190485.XCC1848	0XPR6	S	-	-	-	Acyltransferase family protein
XCC2P_02326	190485.XCC1845	COG4255	S	-	-	-	Proposed homoserine kinase
XCC2P_02355	190485.XCC1816	0XQXV	S	cpdA	-	-	3',5'-cyclic adenosine monophosphate phosphodiesterase CpdA
XCC2P_02425	314565.XC_2446	0XWX0	S	-	-	-	hypothetical protein
XCC2P_02460	314565.XC_2482	0XQ2Q	S	-	-	-	Carbohydrate esterase, sialic acid-specific acetylesterase
XCC2P_02503	190485.XCC1710	COG3737	S	-	-	-	Protein of unknown function (DUF498/DUF598)
XCC2P_02654	522373.Smlt3139	0ZFI2	S	-	-	-	Protein of unknown function (DUF3011)
XCC2P_02676	190485.XCC1550	COG5587	S	-	-	-	TIGR02453 family
XCC2P_02677	190485.XCC1549	11XA0	S	-	-	-	Protein of unknown function (DUF2939)
XCC2P_02685	190485.XCC1541	11TT2	S	-	-	-	Alpha beta superfamily hydrolase
XCC2P_02721	190485.XCC1506	0Y55H	S	-	-	-	Putative MetA-pathway of phenol degradation
XCC2P_02731	190485.XCC1497	11PQ4	S	-	-	-	Putative auto-transporter adhesin, head GIN domain
XCC2P_02792	316273.XCV1539	0ZYBW	S	-	-	-	Enoyl-(Acyl carrier protein) reductase
XCC2P_02822	391008.Smal_2663	0XVN4	S	-	-	-	Protein of unknown function (DUF3298)
XCC2P_02884	190486.XAC1396	0YUJC	S	-	-	-	hypothetical protein
XCC2P_02885	190485.XCC1347	COG2928	S	-	-	-	hypothetical protein
XCC2P_02897	190485.XCC1336	1264Q	S	-	-	-	hypothetical protein
XCC2P_02906	190485.XCC1327	COG3752	S	-	-	-	DUF1295 domain protein
XCC2P_02914	314565.XC_2921	11VZ6	S	-	-	-	Domain of unknown function (DUF2383)
XCC2P_02924	190485.XCC1308	11RRW	S	-	-	-	Putative adhesin
XCC2P_03031	190485.XCC1206	11M56	S	-	-	-	Bacterial protein of unknown function (DUF937)
XCC2P_03070	190485.XCC1169	0XPKU	S	-	-	-	hypothetical protein
XCC2P_03106	190485.XCC1134	0XUY7	S	-	-	-	hypothetical protein
XCC2P_03111	190485.XCC1129	11NK8	S	-	-	-	Polyketide cyclase / dehydrase and lipid transport
XCC2P_03116	190485.XCC1126	COG3818	S	-	-	-	Acetyltransferase, GNAT Family
XCC2P_03120	190485.XCC1122	11Q7K	S	-	-	-	hypothetical protein
XCC2P_03187	314565.XC_3191	11FB5	S	-	-	-	hypothetical protein
XCC2P_03199	314565.XC_3203	11TJB	S	-	-	-	CAAX protease self-immunity
XCC2P_03252	190485.XCC0991	11UX2	S	-	-	-	hypothetical protein
XCC2P_03287	190485.XCC0955	11TJT	S	-	-	-	Metalloprotease, specifically cleaves on the N-terminal side of aspartyl, glutamyl and cysteic acid residues (By similarity)
XCC2P_03288	190485.XCC0954	COG2833	S	-	-	-	Protein of unknown function (DUF455)
XCC2P_03318	190485.XCC0925	COG3305	S	-	-	-	Membrane
XCC2P_03447	265072.Mfla_0121	11TX7	S	-	-	-	hypothetical protein
XCC2P_03474	190485.XCC0770	0XRV4	S	-	-	-	hypothetical protein
XCC2P_03477	190485.XCC0767	0XX4X	S	-	-	-	Hemin uptake protein hemP
XCC2P_03487	190485.XCC0757	0YCJF	S	-	-	-	hypothetical protein
XCC2P_03488	190485.XCC0756	0XT9F	S	-	-	-	hypothetical protein
XCC2P_03496	190485.XCC0750	11NIV	S	-	-	-	Protein of unknown function (DUF3228)
XCC2P_03569	190485.XCC0675	0ZRQS	S	srkA	-	-	Aminoglycoside phosphotransferase
XCC2P_03607	190485.XCC0637	121QB	S	hvrA	-	-	Trans-acting regulatory protein HvrA
XCC2P_03711	190485.XCC3633	COG3310	S	-	-	-	Protein of unknown function (DUF1415)
XCC2P_03724	190485.XCC3646	12313	S	-	-	-	Protein of unknown function (DUF3016)
XCC2P_03734	316273.XCV3817	0XXZJ	S	-	-	-	hypothetical protein
XCC2P_03735	190485.XCC3657	0Y5ZG	S	-	-	-	hypothetical protein
XCC2P_03736	190485.XCC3658	1274W	S	-	-	-	Protein of unknown function (DUF3297)
XCC2P_03788	190485.XCC3710	11M83	S	-	-	-	Protein of unknown function (DUF3348)
XCC2P_03789	190485.XCC3711	0YUZJ	S	-	-	-	Domain of unknown function (DUF802)
XCC2P_03791	190485.XCC3713	11R8Q	S	-	-	-	Protein of unknown function (DUF2894)
XCC2P_03819	190485.XCC3741	126VA	S	-	-	-	Membrane-flanked domain-containing protein
XCC2P_03892	522373.Smlt0453	0Z3X5	S	-	-	-	hypothetical protein
XCC2P_03902	190485.XCC3821	122TY	S	-	-	-	Putative phosphatase (DUF442)
XCC2P_03949	743721.Psesu_0158	128WR	S	-	-	-	hypothetical protein
XCC2P_04031	190485.XCC3928	11UDJ	S	-	-	-	hypothetical protein
XCC2P_04033	190485.XCC3930	COG2229	S	-	-	-	atp gtp-binding protein
XCC2P_04039	316273.XCV4108	0Y2II	S	-	-	-	Sporulation related domain
XCC2P_04062	190485.XCC3958	0Y3U4	S	-	-	-	hypothetical protein
XCC2P_04065	190485.XCC3960	126WF	S	-	-	-	Cytochrome oxidase complex assembly protein 1
XCC2P_04069	190485.XCC3964	11KEF	S	-	-	-	SapC family
XCC2P_04070	190485.XCC3965	0ZVPK	S	-	-	-	transcription factor jumonji
XCC2P_04101	314565.XC_4086	0Y5YH	S	ycgL	-	-	YcgL domain-containing protein
XCC2P_04119	316273.XCV4191	11G4U	S	-	-	-	endoribonuclease L-psp
XCC2P_04126	190486.XAC4111	11EV9	S	-	-	-	Protein of unknown function (DUF2782)
XCC2P_04150	190485.XCC4044	12ADE	S	-	-	-	Transglycosylase-associated protein
XCC2P_04165	190485.XCC4059	0XNS5	S	-	-	-	hypothetical protein
XCC2P_04200	314565.XC_4181	11V8Q	S	-	-	-	hypothetical protein
XCC2P_04204	190485.XCC4094	COG2930	S	-	-	-	SH3 domain containing, Ysc84-like 1 (S. cerevisiae)
XCC2P_04213	190485.XCC4103	0XQ2Q	S	-	-	-	sialic acid-specific 9-O-acetylesterase
XCC2P_04243	190485.XCC4131	111CW	S	-	-	-	TonB-dependent outer membrane receptor
XCC2P_04244	190485.XCC4132	111CW	S	-	-	-	TonB-dependent outer membrane receptor
XCC2P_04245	190485.XCC4133	0XSYF	S	rebH_2	-	-	Flavin-dependent tryptophan halogenase RebH
XCC2P_04276	190485.XCC4165	0XQSA	S	-	-	-	Protein of unknown function (DUF3375)
XCC2P_04316	190485.XCC4201	0XS46	S	-	-	-	Sodium/calcium exchanger 1
XCC2P_04320	190485.XCC4205	11WN3	S	-	-	-	Gcn5-related n-acetyltransferase
XCC2P_04321	190485.XCC4206	12BV8	S	-	-	-	hypothetical protein
XCC2P_04365	190485.XCC0007	0YY3I	S	-	-	-	Putative PEP-CTERM system TPR-repeat lipoprotein
XCC2P_04374	190485.XCC0016	0XSW6	S	-	-	-	2OG-Fe(II) oxygenase superfamily protein
XCC2P_04381	190485.XCC0023	1283Z	S	-	-	-	hypothetical protein
XCC2P_00626	316273.XCV0699	121JG	T	-	-	-	GGDEF: diguanylate cyclase (GGDEF) domain protein
XCC2P_00832	316273.XCV3547	0ZKTU	T	-	-	-	Serine Threonine protein kinase
XCC2P_01113	190485.XCC2958	122JD	T	-	-	-	TMAO reductase sytem sensor TorS
XCC2P_01988	397945.Aave_0535	0YF16	T	-	-	-	hypothetical protein
XCC2P_02453	190485.XCC1760	0YF16	T	-	-	-	hypothetical protein
XCC2P_03765	190485.XCC3687	122JD	T	-	-	-	response regulator
XCC2P_03852	316273.XCV3951	0Y3YY	T	-	-	-	Phosphate regulon transcriptional regulatory protein PhoB
XCC2P_01444	190485.XCC2636	0Y58R	V	pbpE	-	map00311,map00312,map01110,map02020	Penicillin-binding protein 4*
XCC2P_01445	190486.XAC2806	0Y58R	V	-	-	map00311,map00312,map01110,map02020	Beta-lactamase
XCC2P_03675	190485.XCC0565	11H7C	V	-	GO:0003674,GO:0003824,GO:0005215,GO:0006139,GO:0006152,GO:0006163,GO:0006195,GO:0006200,GO:0006725,GO:0006753,GO:0006793,GO:0006796,GO:0006807,GO:0006810,GO:0008150,GO:0008152,GO:0009056,GO:0009116,GO:0009117,GO:0009119,GO:0009123,GO:0009125,GO:0009126,GO:0009128,GO:0009141,GO:0009143,GO:0009144,GO:0009146,GO:0009150,GO:0009154,GO:0009158,GO:0009161,GO:0009164,GO:0009166,GO:0009167,GO:0009169,GO:…	-	Acidobacterial duplicated orphan permease
XCC2P_02642	398578.Daci_3899	0Z7SX	V	-	-	-	restriction endonuclease
XCC2P_03674	190485.XCC0566	0XT2E	V	-	-	-	Acidobacterial duplicated orphan permease
XCC2P_04015	190485.XCC3913	0XP3V	V	-	-	-	ABC transporter (permease)
XCC2P_04016	316273.XCV4091	0XR2B	V	-	-	-	ABC transporter (permease)
XCC2P_04304	383407.Xoryp_010100023020	0Z7SX	V	-	-	-	restriction endonuclease
